# Supplementary material for: A Comparison of the Photophysical, Electrochemical and Cytotoxic Properties of meso-(2-, 3- and 4-Pyridyl)-BODIPYs and Their Derivatives
Source: Sensors (Basel). 2022 Jul 7;22(14):5121. doi: 10.3390/s22145121 (PMC9315496; doi:10.3390/s22145121)
Supplement: Supplementary file 1 [file sensors-22-05121-s001.zip]

Archive with 1 entries (1 files):
- sensors-1753344-supplementary.pdf
